# Supplementary material for: Low-Profile, Shoe-Type Ankle–Foot Orthosis with Active Variable Ankle Stiffness via Wire–Fabric Compression Mechanism
Source: Biomimetics (Basel). 2025 Aug 16;10(8):539. doi: 10.3390/biomimetics10080539 (PMC12383481; doi:10.3390/biomimetics10080539)
Supplement: Supplementary file 1 [file biomimetics-10-00539-s001.zip]

Archive with 1 entries (1 files):
- biomimetics-3783032-supplementary.mp4
